# Supplementary material for: A Meta-Analysis on the Rate of Hepatocellular Carcinoma Recurrence after Liver Transplant and Associations to Etiology, Alpha-Fetoprotein, Income and Ethnicity
Source: J Clin Med. 2021 Jan 11;10(2):238. doi: 10.3390/jcm10020238 (PMC7828059; doi:10.3390/jcm10020238)
Supplement: Supplementary file 1 [file jcm-10-00238-s001.zip]

Archive with 3 entries (2 files):
- jcm-1023146-SI/
- jcm-1023146-SI/jcm-1023146-Table S1.docx
- jcm-1023146-SI/jcm-1023146-Table S2.docx
